# Supplementary material for: Perception of School Violence: Indicators of Normalization in Mapuche and Non-Mapuche Students
Source: Int J Environ Res Public Health. 2022 Dec 20;20(1):24. doi: 10.3390/ijerph20010024 (PMC9819544; doi:10.3390/ijerph20010024)
Supplement: Supplementary file 1 [file ijerph-20-00024-s001.zip]

Archive with 4 entries (4 files):
- Questionnaire and Spreadsheet.xlsx
- __MACOSX/._Questionnaire and Spreadsheet.xlsx
- Data - ijerph-1913276.sav
- __MACOSX/._Data - ijerph-1913276.sav
