# Supplementary material for: Perception of School Violence: Indicators of Normalization in Mapuche and Non-Mapuche Students
Source: Int J Environ Res Public Health. 2022 Dec 20;20(1):24. doi: 10.3390/ijerph20010024 (PMC9819544; doi:10.3390/ijerph20010024)
Supplement: Supplementary file 1 [file ijerph-20-00024-s001.zip › Questionnaire and Spreadsheet.xlsx]

## Sheet: Charge IN
Ítems		Factor 1	Factor 2	Factor 3	Factor 4	Factor 5	Factor 6	Factor 7	Factor 8	Factor 9	Factor 10	Factor 11	Factor 12	Factor 13	Factor 14	Factor 15	Factor 16	Factor 17	Factor 18	Factor 19	Factor 20
1		0.639	0.739	0.596	0.728	0.634	0.702	0.654	0.616
2		0.706	0.873	0.702	0.787	0.758	0.775	0.744	0.677														How to cite the use of this sheet:
3		0.578	0.758	0.653	0.8	0.73	0.723	0.811	0.701														Muñoz-Troncoso, F.; Cuadrado-Gordillo, I.; Riquelme-Mella, E.; Miranda- Zapata, E.; Ortiz-Velosa, E.
4		0.757	0.828	0.731	0.806	0.804	0.76	0.8	0.783														Perception of School Violence: Indicators of Normalization in Mapuche and Non-Mapuche Students.
5		0.725	0.739	0.628	0.85	0.811	0.768	0.759	0.732														Int. J. Environ. Res. Public Health 2022, 19
6		0.791	0.724	0.745	0.815	0.599	0.601	0.763	0.749
7		0.829	0.652	0.738	0.811	0.567	0.607	0.724	0.77
8		0.686	0.759	0.684	0.798	0.826	0.739	0.655	0.671
9			0.679	0.83	0.849		0.797	0.633
10			0.644	0.808			0.646	0.701
11			0.612
12
13
14
15
16
17
18
19
20
21
22
23
24
25
26
27
28
29
30
31
32
33
34
35
36
37
38
39
40
41
42
43
44
45
46
47
48
49
50
51
52
53
54
55
56
57
58
59
60
61
62
63
64
65
66
67
68
69
70
71
72
73
74
75
76
77
78
79
80
81
82
83
84
85
86
87
88
89
90
91
92
93
94
95
96
97
98
99
100
101
102
103
104
105
106
107
108
109
110
111
112
113
114
115
116
117
118
119
120
121
122
123
124
125
126
127
128
129
130
131
132
133
134
135
136
137
138
139
140
141
142
143
144
145
146
147
148
149
150
151
152
153
154
155
156
157
158
159
160
161
162
163
164
165
166
167
168
169
170
171
172
173
174
175
176
177
178
179
180
181
182
183
184
185
186
187
188
189
190
191
192
193
194
195
196
197
198
199
200
201
202
203
204
205
206
207
208
209
210
211
212
213
214
215
216
217
218
219
220
221
222
223
224
225
226
227
228
229
230
231
232
233
234
235
236
237
238
239
240
241
242
243
244
245
246
247
248
249
250
251
252
253
254
255
256
257
258
259
260
261
262
263
264
265
266
267
268
269
270
271
272
273
274
275
276
277
278
279
280
281
282
283
284
285
286
287
288
289
290
291
292
293
294
295
296
297
298
299
300
301
302
303
304
305
306
307
308
309
310
311
312
313
314
315
316
317
318
319
320
321
322
323
324
325
326
327
328
329
330
331
332
333
334
335
336
337
338
339
340
341
342
343
344
345
346
347
348
349
350
351
352
353
354
355
356
357
358
359
360
361
362
363
364
365
366
367
368
369
370
371
372
373
374
375
376
377
378
379
380
381
382
383
384
385
386
387
388
389
390
391
392
393
394
395
396
397
398
399
400
401
402
403
404
405
406
407
408
409
410
411
412
413
414
415
416
417
418
419
420
421
422
423
424
425
426
427
428
429
430
431
432
433
434
435
436
437
438
439
440
441
442
443
444
445
446
447
448
449
450
451
452
453
454
455
456
457
458
459
460
461
462
463
464
465
466
467
468
469
470
471
472
473
474
475
476
477
478
479
480
481
482
483
484
485
486
487
488
489
490
491
492
493
494
495
496
497
498
499
500

## Sheet: Report OUT
		Composite Reliability	Ordinal Alpha	Average Variance Extracted	Omega
	Factor 1	0.89376	0.892316	0.515379	0.89376		How to cite the use of this sheet:
	Factor 2	0.926182	0.9252	0.535473	0.926182		Muñoz-Troncoso, F.; Cuadrado-Gordillo, I.; Riquelme-Mella, E.; Miranda- Zapata, E.; Ortiz-Velosa, E.
	Factor 3	0.911953	0.91095	0.511246	0.911953		Perception of School Violence: Indicators of Normalization in Mapuche and Non-Mapuche Students.
	Factor 4	0.943219	0.943009	0.649004	0.943219		Int. J. Environ. Res. Public Health 2022, 19
	Factor 5	0.895652	0.893361	0.522015	0.895652
	Factor 6	0.912011	0.911106	0.511188	0.912011
	Factor 7	0.917516	0.916837	0.528251	0.917516
	Factor 8	0.892358	0.891655	0.51028	0.892358
	Factor 9
	Factor 10
	Factor 11
	Factor 12
	Factor 13
	Factor 14
	Factor 15
	Factor 16
	Factor 17
	Factor 18
	Factor 19
	Factor 20

## Sheet: CENVI-74
		CENVI-74 Questionnaire
		How to cite:
		Muñoz-Troncoso, F.; Cuadrado-Gordillo, I.; Riquelme-Mella, E.; Miranda- Zapata, E.; Ortiz-Velosa, E.
		Perception of School Violence: Indicators of Normalization in Mapuche and Non-Mapuche Students.
		Int. J. Environ. Res. Public Health 2022, 19
			1	2	3	4
VV01	1	Algunos estudiantes ponen sobrenombres molestos a sus compañeros/as.
VV02	2	Hay estudiantes que burlan o insultan verbalmente a compañeros/as por sus características físicas o su forma de ser.
VV03	3	Hay compañeros/as que avergüenzan a otros haciéndole burlas con la persona que le gusta, para hacerles quedar en ridículo.
VV04	4	Hay estudiantes que ofenden a algunos compañeros/as burlándose de las características de su familia.
VV05	5	Hay estudiantes que ofenden verbalmente a compañeros/as por ser indígenas o extranjeros.
VV06	6	En el colegio algunos estudiantes amenazan a otros de palabra para causarles miedo u obligarles a hacer cosas.
VV07	7	Algunos estudiantes esperan a sus compañeros/as a la salida del colegio para seguir molestándolos.
VV08	8	Hay compañeros/as que insultan verbalmente o hacen bromas a algunos profesores para hacerles quedar en ridículo.
PV01	9	Hay estudiantes que le pegan a compañeros/as dentro del colegio.
PV02	10	Algunos estudiantes esperan a sus compañeros/as a la salida del colegio para seguir golpeándolos o intimidándolos.
PV03	11	Algunos estudiantes pelean en las cercanías del colegio.
PV04	12	Ciertos estudiantes amenazan con golpes a otros compañeros/as para causarles miedo u obligarles a hacer cosas.
PV05	13	Algunos estudiantes dan patadas, empujones o combos a sus compañeros/as bromeando o para dejarles en vergüenza.
PV06	14	Hay estudiantes que avergüenzan a otros compañeros/as con bromas pesadas haciéndoles quedar en ridículo.
PV07	15	En el colegio algunos compañeros hacen bromas como encerrar a otros o esconder sus cosas para burlarse.
PV08	16	En el colegio algunos compañeros/as rompen o roban las cosas de otros para burlarse o intimidarlos.
PV09	17	En el colegio hay estudiantes que hacen dibujos en papeles o murallas para ofender a otros compañeros/as.
PV10	18	Ciertos estudiantes se comportan desafiantes o prepotentes con los profesores.
PV11	19	Algunos estudiantes rompen o deterioran a propósito muebles o materiales que son del colegio.
SE01	20	En el colegio hay estudiantes que se sienten solos en las clases, ignorados o rechazados por sus compañeros/as.
SE02	21	Algunos estudiantes son discriminados o burlados por sus compañeros/as por tener buenas notas, y ser considerados ‘nerds’ o ‘mateos’.
SE03	22	Algunos estudiantes son discriminados por sus bajas notas.
SE04	23	Hay estudiantes que no dejan entrar en su grupo a otros compañeros/as haciéndoles sentir que son inferiores.
SE05	24	En mi curso existe un grupo que se cree superior o ´popular’ y que generalmente excluye o discrimina al resto.
SE06	25	Hay estudiantes que son discriminados o excluidos por su físico, o porque son lentos o algo les cuesta más que los demás compañeros/as.
SE07	26	Algunos estudiantes son discriminados o excluidos por sus compañeros/as por su personalidad o su forma de ser.
SE08	27	Hay estudiantes que se quedan solos en los recreos o en las actividades extraescolares porque son ignorados o rechazados por sus compañeros/as.
SE09	28	Hay estudiantes que son discriminados o excluidos por sus compañeros/as por ser indígenas o extranjeros.
SE10	29	Hay compañeros/as que avergüenzan o ridiculizan a otros para dañar su imagen, excluirlos o dejarles fuera de los encuentros sociales del curso.
DV01	30	En mi colegio algunos estudiantes ofenden, insultan o amenazan a otros a través de mensajes instantáneos por WhatsApp, Facebook-Messenger, Line, correo electrónico u otros.
DV02	31	En mi colegio hay estudiantes que ofenden, insultan o amenazan a otros por medio de redes sociales como YouTube, Instagram, Snapchat, Facebook, Twitter, Tuenti, ask.fm u otros.
DV03	32	En mi colegio algunos estudiantes publican o comparten fotos o vídeos ofensivos de compañeros/as para burlarse.
DV04	33	Algunos estudiantes hacen comentarios, o suben fotos o videos de compañeros/as para avergonzarlos o dañar su imagen.
DV05	34	Hay estudiantes que graban videos o hacen fotos a compañeros/as para amenazarles o chantajearles.
DV06	35	En el colegio algunos estudiantes publican o comparten fotos o vídeos ofensivos de profesores.
DV07	36	Ciertos estudiantes ofenden, insultan o amenazan a los profesores, por medio de redes sociales como YouTube, Instagram, Snapchat, Facebook, Twitter u otros.
DV08	37	Algunos estudiantes crean cuentas o perfiles en redes sociales con nombres falsos para difundir comentarios que avergüenzan o intimidan a otros.
DV09	38	Hay estudiantes que se apropian de la cuenta de YouTube, Instagram, Snapchat, Facebook, Twitter o Correo de otros compañeros, para ver contenido privado, burlarse, amenazar o agredir.
TV01	39	En el colegio hay profesores que le tienen mala barra a algunos compañeros/as.
TV02	40	En el colegio algunos profesores se burlan o ridiculizan a algunos estudiantes.
TV03	41	En el colegio hay algunos profesores que hacen sus clases sin escuchar a la mayoría de los estudiantes o ignorándolos.
TV04	42	En el colegio ciertos profesores hacen comentarios que ofenden o intimidan a algunos estudiantes.
TV05	43	Hay profesores que intencionan malas notas hacia determinados estudiantes.
TV06	44	En el colegio no nos atrevemos a presentar reclamos cuando un profesor trata injustamente a un alumno.
TV07	45	Algunos profesores llaman la atención con gritos y golpes en la mesa.
TV08	46	Hay profesores que con sus manos toman fuertemente a los estudiantes para llamarles la atención o sacarlos de la sala.
ED01	47	En clases los profesores nos ayudan a reflexionar y resolver los conflictos que existen entre compañeros/as.
ED02	48	En este colegio, reflexionamos junto a los profesores sobre las consecuencias que tiene el maltrato, la violencia o el abuso.
ED03	49	En el colegio hemos hablado sobre las consecuencias de la violencia a través de medios sociales.
ED04	50	Los estudiantes reflexionamos junto a los profesores sobre situaciones que nos pueden llevar a conductas violentas.
ED05	51	Los profesores nos han enseñado a controlar el enojo y evitar la violencia para resolver pacíficamente a los conflictos.
ED06	52	La escuela hace talleres con los apoderados para prevenir situaciones de violencia o robo en el colegio.
ED07	53	La escuela hace talleres con los apoderados para hablar de violencia y maltrato en las redes sociales.
ED08	54	Los estudiantes tenemos espacios para hablar sobre los conflictos que ocurren entre compañeros y logramos llegar a acuerdos para resolverlos.
ED09	55	En este colegio los estudiantes hemos hecho acciones que nos han ayudado a disminuir la violencia y mejorar la convivencia en la sala de clases.
ED10	56	En este colegio se organizan eventos como campañas y talleres para prevenir situaciones de violencia y acoso entre estudiantes.
AS01	57	En este colegio se aplican sanciones a los estudiantes que maltratan, discriminan o son violentos con otros
AS02	58	En este colegio se aplican con claridad las sanciones cuando hay violencia o abuso entre compañeros/as.
AS03	59	En este colegio todos los profesores saben qué hacer para resolver un conflicto.
AS04	60	En este colegio se difunden las normas que hablan de no insultar ni golpear a las demás personas.
AS05	61	En este colegio se refuerzan las normas sobre no hacer bromas pesadas, porque causan daño a los compañeros/as.
AS06	62	En este colegio se enseñan normas que hablan de no robar ni tomar las cosas de los demás.
AS07	63	En este colegio cuando un estudiante acosa o violenta a otro, los padres son citados por el inspector o profesor jefe.
AS08	64	El colegio ofrece orientación a los padres de estudiantes que han sido víctimas de violencia.
AS09	65	En este colegio se hace seguimiento a los estudiantes que han participado como agresores o víctimas en situaciones de violencia.
AS10	66	Existen personas capacitadas en este colegio, para ayudar a los estudiantes que presentan problemas de violencia.
PA01	67	Los estudiantes participamos en la elaboración del reglamento de convivencia escolar, sus normas y sanciones.
PA02	68	Analizamos en grupo sobre el por qué de las normas del colegio.
PA03	69	Los estudiantes ayudamos para que se cumplan las normas acordadas.
PA04	70	En nuestro colegio o curso nos piden organizarnos para defendernos y que nunca ocurra bullying.
PA05	71	Cuando sabemos de algo grave que está pasando en el colegio, lo informamos con confianza al director/a, inspectores o profesores.
PA06	72	Si un estudiante está sufriendo maltrato de parte de otros, puede pedir ayuda a un adulto del colegio.
PA07	73	Los estudiantes nos sentimos escuchados por el director/a, inspectores y profesores.
PA08	74	Entre nosotros nos apoyamos cuando vemos que alguien sufre violencia.

## Sheet: Resultados1
FACTOR 1	Ítems total	8		FACTOR 2	Ítems total	11		FACTOR 3	Ítems total	10		FACTOR 4	Ítems total	9		FACTOR 5	Ítems total	8		FACTOR 6	Ítems total	10		FACTOR 7	Ítems total	10		FACTOR 8	Ítems total	8		FACTOR 9	Ítems total	0		FACTOR 10	Ítems total	0		FACTOR 11	Ítems total	0		FACTOR 12	Ítems total	0		FACTOR 13	Ítems total
Carga	Comunalidad	Unicidad		Carga	Comunalidad	Unicidad		Carga	Comunalidad	Unicidad		Carga	Comunalidad	Unicidad		Carga	Comunalidad	Unicidad		Carga	Comunalidad	Unicidad		Carga	Comunalidad	Unicidad		Carga	Comunalidad	Unicidad		Carga	Comunalidad	Unicidad		Carga	Comunalidad	Unicidad		Carga	Comunalidad	Unicidad		Carga	Comunalidad	Unicidad		Carga	Comunalidad
0.639	0.408321	0.591679		0.739	0.546121	0.453879		0.596	0.355216	0.644784		0.728	0.529984	0.470016		0.634	0.401956	0.598044		0.702	0.492804	0.507196		0.654	0.427716	0.572284		0.616	0.379456	0.620544
0.706	0.498436	0.501564		0.873	0.762129	0.237871		0.702	0.492804	0.507196		0.787	0.619369	0.380631		0.758	0.574564	0.425436		0.775	0.600625	0.399375		0.744	0.553536	0.446464		0.677	0.458329	0.541671
0.578	0.334084	0.665916		0.758	0.574564	0.425436		0.653	0.426409	0.573591		0.8	0.64	0.36		0.73	0.5329	0.4671		0.723	0.522729	0.477271		0.811	0.657721	0.342279		0.701	0.491401	0.508599
0.757	0.573049	0.426951		0.828	0.685584	0.314416		0.731	0.534361	0.465639		0.806	0.649636	0.350364		0.804	0.646416	0.353584		0.76	0.5776	0.4224		0.8	0.64	0.36		0.783	0.613089	0.386911
0.725	0.525625	0.474375		0.739	0.546121	0.453879		0.628	0.394384	0.605616		0.85	0.7225	0.2775		0.811	0.657721	0.342279		0.768	0.589824	0.410176		0.759	0.576081	0.423919		0.732	0.535824	0.464176
0.791	0.625681	0.374319		0.724	0.524176	0.475824		0.745	0.555025	0.444975		0.815	0.664225	0.335775		0.599	0.358801	0.641199		0.601	0.361201	0.638799		0.763	0.582169	0.417831		0.749	0.561001	0.438999
0.829	0.687241	0.312759		0.652	0.425104	0.574896		0.738	0.544644	0.455356		0.811	0.657721	0.342279		0.567	0.321489	0.678511		0.607	0.368449	0.631551		0.724	0.524176	0.475824		0.77	0.5929	0.4071
0.686	0.470596	0.529404		0.759	0.576081	0.423919		0.684	0.467856	0.532144		0.798	0.636804	0.363196		0.826	0.682276	0.317724		0.739	0.546121	0.453879		0.655	0.429025	0.570975		0.671	0.450241	0.549759
				0.679	0.461041	0.538959		0.83	0.6889	0.3111		0.849	0.720801	0.279199						0.797	0.635209	0.364791		0.633	0.400689	0.599311
				0.644	0.414736	0.585264		0.808	0.652864	0.347136										0.646	0.417316	0.582684		0.701	0.491401	0.508599
				0.612	0.374544	0.625456
[truncated: 22 more columns]

## Sheet: Resultados2
Factor 1
Omega	0.89376
Ordinal	0.892316
AVE	0.515379
Factor 2
Omega	0.926182
Ordinal	0.9252
AVE	0.535473
Factor 3
Omega	0.911953
Ordinal	0.91095
AVE	0.511246
Factor 4
Omega	0.943219
Ordinal	0.943009
AVE	0.649004
Factor 5
Omega	0.895652
Ordinal	0.893361
AVE	0.522015
Factor 6
Omega	0.912011
Ordinal	0.911106
AVE	0.511188
Factor 7
Omega	0.917516
Ordinal	0.916837
AVE	0.528251
Factor 8
Omega	0.892358
Ordinal	0.891655
AVE	0.51028
Factor 9
Omega
Ordinal
AVE
Factor 10
Omega
Ordinal
AVE
Factor 11
Omega
Ordinal
AVE
Factor 12
Omega
Ordinal
AVE
Factor 13
Omega
Ordinal
AVE
Factor 14
Omega
Ordinal
AVE
Factor 15
Omega
Ordinal
AVE
Factor 16
Omega
Ordinal
AVE
Factor 17
Omega
Ordinal
AVE
Factor 18
Omega
Ordinal
AVE
Factor 19
Omega
Ordinal
AVE
Factor 20
Omega
Ordinal
AVE
